# Supplementary material for: Comparative Analysis of Chloroplast Genomes in Cephaleuros and Its Related Genus (Trentepohlia): Insights into Adaptive Evolution
Source: Genes (Basel). 2024 Jun 26;15(7):839. doi: 10.3390/genes15070839 (PMC11275322; doi:10.3390/genes15070839)
Supplement: Supplementary file 1 [file genes-15-00839-s001.zip]

Archive with 14 entries (13 files):
- supplementary materials/
- supplementary materials/Caption of Supplementary Materials.docx
- supplementary materials/Figure S1.tif
- supplementary materials/Figure S2.tif
- supplementary materials/Figure S3.tif
- supplementary materials/Figure S4.tif
- supplementary materials/Figure S5.tif
- supplementary materials/Table S1.docx
- supplementary materials/Table S2.docx
- supplementary materials/Table S3.docx
- supplementary materials/Table S4.xlsx
- supplementary materials/Table S5.xlsx
- supplementary materials/Table S6.xlsx
- supplementary materials/Table S7.xlsx
