# Supplementary material for: Comparative Analysis of Chloroplast Genomes in Cephaleuros and Its Related Genus (Trentepohlia): Insights into Adaptive Evolution
Source: Genes (Basel). 2024 Jun 26;15(7):839. doi: 10.3390/genes15070839 (PMC11275322; doi:10.3390/genes15070839)
Supplement: Supplementary file 1 [file genes-15-00839-s001.zip › supplementary materials/Table S4.xlsx]

## Sheet: Sheet1
Supplementary Table S4. Summary of Pairwise Ka/Ks ratios in the genera Cephaleuros and Trentepohlia.
	Cephaleuros karstenii	Cephaleuros virescens FJ1315	Cephaleuros diffusus	Cephaleuros parasiticus	Cephaleuros virescens	Cephaleuros lagerheimii	Trentepohlia sp. BN17	Trentepohlia sp. YN1317	Trentepohlia sp. YN1242	Trentepohlia annulata	Trentepohlia odorata
Cephaleuros karstenii
Cephaleuros virescens FJ1315	0.0786045
Cephaleuros diffusus	0.0635839	0.0775345
Cephaleuros parasiticus	0.0818553	0.0887646	0.074856
Cephaleuros virescens	0.0825286	0.0853419	0.0758266	0.0806318
Cephaleuros lagerheimii	0.0581177	0.075536	0.0597689	0.0724983	0.0765701
Trentepohlia sp. BN17	0.0813115	0.0805659	0.0653964	0.0825709	0.0826414	0.0620811
Trentepohlia sp. YN1317	0.087575	0.0775184	0.073048	0.0850564	0.0830233	0.0691717	0.0690571
Trentepohlia sp. YN1242	0.0695002	0.0801348	0.0665279	0.0780798	0.0784779	0.0678616	0.0737839	0.0800849
Trentepohlia annulata	0.0855215	0.0967958	0.0829189	0.100929	0.10269	0.0826539	0.0802778	0.0937874	0.0879282
Trentepohlia odorata	0.140285	0.132524	0.130917	0.132831	0.132308	0.133344	0.150868	0.153305	0.150705	0.115743
