# Supplementary material for: Comparative Analysis of Chloroplast Genomes in Cephaleuros and Its Related Genus (Trentepohlia): Insights into Adaptive Evolution
Source: Genes (Basel). 2024 Jun 26;15(7):839. doi: 10.3390/genes15070839 (PMC11275322; doi:10.3390/genes15070839)
Supplement: Supplementary file 1 [file genes-15-00839-s001.zip › supplementary materials/Table S5.xlsx]

## Sheet: Sheet1
Supplementary Table S5. The statistic of genetic Ka/Ks among the genera Cephaleuros and Trentepohlia.
	atpA	atpB	atpF	atpH	atpI	ccsA	chlB	chlI	chlL	chlN	clpP	infA	psaJ	petA	petB	petD	petG	petL	psaA	psaB	psaC	psaI	psbA	psbB	psbC	psbD	psbE	psbF	psbH	psbI	psbJ	psbK	psbL	psbM	psbN	psbT	psbZ	rbcL	rpl2	rpl5	rpl12	rpl14	rpl16	rpl20	rpl23	rpoA	rpoB	rpoC1	rpoC2
Cephaleuros diffusus-Cephaleuros karstenii	0.0171103	0.0115643	0.0252919	0	0.0082946	0.167069	0.0252609	0.0472017	0.0285409	0.0346054	0.0229505	0.11244	0.0159617	0.0297956	0.0175485	0.00407513	0.0398643	0.0588886	0.0129152	0.00484751	0.016435	0.0376993	0.0805239	0.0118085	0.0382335	0.022588	0.038157	0.00815634	0.00646067	0	0.0197231	0.0810566	0.00550942	0.00550942	0	0.0565861	0.296089	0.0181665	0.0070528	0.121914	0.0532858	0.0645223	0.115946	0.0159125	0.0699951	0.0776009	0.0172989	0.0748149	0.18697
Cephaleuros diffusus-Cephaleuros lagerheimii	0.0195664	0.0153463	0.0309649	0	0.0327593	0.0655316	0.0233649	0.0310164	0.0141297	0.0541171	0.0211481	0.025408	0.0201094	0.0174203	0.0431686	0.00113598	0.0690688	0.0494038	0.0132443	0.00741306	0.0260309	0.00680657	0.0352168	0.0128448	0.00754521	0.0233203	0.0306296	0.0358506	0.0134759	0	0.0415492	0.0518615	0	0	0.00587117	0.516585	0	0.021205	0.0109243	0.0309322	0.0268776	0.0409966	0.0142492	0.0366302	0.0651361	0.0579496	0.0073957	0.0412113	NA
Cephaleuros diffusus-Cephaleuros parasiticus	0.0175533	0.0181168	0.0186972	0.00654557	0.031905	0.105639	0.0133159	0.0293922	0.0252356	0.0205395	0.0301098	0.0980647	0.115968	0.0169394	0.0136862	4.10046e-13	0.0201783	0.0277211	0.0300556	0.0157769	0.0311942	0.0124963	0.144687	0.0127447	0.014803	0.0306029	0.0206014	0.129265	0.0648096	0.0626523	0.0213818	0.107922	0.020364	0.020364	0.00650972	0.0090706	0.0691938	0.0178326	0.00216229	0.0305945	0.0228582	0.0173564	0.00810238	0.0397308	0.194128	0.0365696	0.0497116	0.0622395	0.0413513
Cephaleuros diffusus-Trentepohlia sp. BN17	0.0104389	0.01494	0.00056351	2.51345e-12	0.0334081	0.0403637	0.0180552	0.0275806	0.0136142	0.0304842	0.0111696	0.00823692	0.00536671	0.0439276	0.0255015	0.0110958	0.0285306	0.019533	0.0139257	0.012317	0.022702	0.0507901	0.042594	0.0158972	0.00583636	0.0233138	0.0264778	0.0291821	0.0396162	0.0791981	0.104969	0.0648599	0.0341554	0.0341554	0	0.0174049	0.0503557	0.0313509	0.0090531	0.02377	0.0284554	0.0439221	0.0180691	0.046441	0.102817	0.0721795	0.0320379	0.0605918	0.0546862
Cephaleuros diffusus-Cephaleuros virescens FJ1315	0.0214683	0.0162574	0.0266312	0	0.0173662	0.126119	0.020098	0.0406238	0.0219654	0.0358449	0.00887126	0.150828	0.0197149	0.0386671	0.0343132	0.0037331	0.182203	0.0343491	0.0164562	0.00982859	0.0407431	0.0646669	0.179145	0.0140957	0.00265485	0.0277519	0.0224343	0.0218	0.0212391	0	0.0394008	0.0344921	0.0887933	0.0887933	0.0145294	0.0662527	0.179865	0.0241468	0.000839846	0.023137	0.0198195	0.0750686	0.0172443	0.0321802	0.117223	0.218302	0.0779292	0.138124	NA
Cephaleuros diffusus-Cephaleuros virescens	0.010387	0.0208101	0.0353461	0.00618577	0.0376299	0.155944	0.0142616	0.0264381	0.0246962	0.02443	0.0259437	0.121091	0.107335	0.0365183	0.0124172	0.00267272	0.0181804	0.0277211	0.0230918	0.0158083	0.0311942	0	0.0809205	0.0141988	0.017225	0.0399657	0.0184733	0.122135	0.058869	0.0626523	0.0163158	0.110346	0.0272095	0.0272095	0.00588184	0.00996515	0.0462982	0.0183002	0.00400224	0.0289993	0.0526231	0.0162407	0.0170148	0.0549566	0.0828504	0.0539311	NA	0.106008	0.0429093
Cephaleuros diffusus-Trentepohlia odorata	0.0224697	0.0199354	0.00128867	0.0239526	0.0350779	0.186699	0.0245231	0.00248063	0.00112437	0.0384411	0.00335194	0.0688999	0.0823838	0.0467525	0.000573103	0.0176019	0.0360172	NA	0.0288305	0.0166741	0.00110556	0.0679176	0.0607938	0.0201987	0.0115656	0.0167976	0.0470207	0.0860167	0.0861454	0.0396278	0.0140408	0.0707738	0.000742938	0.000742938	0.0359095	0.0358893	0.0687221	0.0153907	0.0371714	0.0021663	NA	0.116567	0.049202	0.0655594	0.175428	0.123061	0.00268946	0.0915778	0.238862
Cephaleuros diffusus-Trentepohlia sp. YN1242	0.0123632	0.012119	0.0187369	0.0065585	0.0228826	0.0678369	0.013753	0.0264543	0.0187214	0.0253288	0.000443065	1.26383e-10	0.00428174	0.0321792	0.00652168	0.0231746	0.0580592	0.0301232	0.0119365	0.0114961	0.0184214	0.0369851	0.0246405	0.0115971	0.00547427	0.0307972	0.0275652	0.00703199	0.0165202	0.0100275	0.0222893	0.0879771	0.0690305	0.0690305	0.00429118	0.0577697	0.0244162	0.0256559	0.0131268	0.0205425	0.0273802	0.0615358	0.000371882	0.0168896	0.208366	NA	0.0405757	0.0604291	0.0543536
Cephaleuros diffusus-Trentepohlia sp. YN1317	0.0118743	0.012885	0.0131187	0.00684844	0.000971813	0.0737817	0.0142976	NA	0.0156132	0.0267682	0.0115651	0.00526884	0.0183476	0.030948	0.00989967	0.0235386	0.0687534	0.030329	0.011932	0.0108136	0.0266783	0.121312	0.123083	0.00959997	0.0141185	0.0251678	0.031396	0.00510889	0.0146501	0.0201612	0.0327755	0.103396	0.0159627	0.0159627	0	0.00972163	0.00866006	0.0242907	0.00420513	0.029447	0.0258503	0.0473772	0.0224975	0.0327615	0.165267	0.108429	0.0240001	0.125544	0.0592321
Cephaleuros karstenii-Cephaleuros lagerheimii	0.0119086	0.00322119	0.0316246	0	0.0103177	0.166483	0.0189133	0.0531994	0.0112908	0.0351624	0.00915251	0.00949783	0.0126171	0.0264021	0.0216075	0.00348072	0.11211	0.0791804	0.0133991	0.00685179	0.019777	0.00421795	0.0821547	0.0135491	0.0479594	0.0119737	0.0091325	0.00599417	3.16059e-11	0	0.0893251	0.0864011	0.00824316	0.00824316	0.00432093	0.011504	0.255377	0.0264029	0.0160788	0.0395609	0.0219936	0.0115124	0.119534	0.0193494	0.0708238	0.0516574	0.0391284	0.0354732	NA
Cephaleuros karstenii-Cephaleuros parasiticus	0.0273747	0.0101597	0.0226961	0.00412011	0.009646	0.173686	0.0198799	0.042048	0.0118041	0.0202274	0.0375554	0.145646	0.0634888	0.0373536	0.00904525	0.00451374	0.0228209	0.0846724	0.0278581	0.0168395	0.0186618	0.0329789	0.220434	0.00834578	0.0395838	0.0165219	0.00828739	0.0578408	0.0920956	0.0323799	0.0270533	0.0884094	0.0195609	0.0195609	0.0104991	0.0571483	0.101832	0.0276297	0.0102308	0.0389838	0.0220331	0.0366557	0.116673	0.0139713	0.280055	0.0331229	0.0987029	0.0619605	0.11982
Cephaleuros karstenii-Trentepohlia sp. BN17	0.000578427	0.0140063	0.022778	3.52758e-12	0.0254104	0.0802351	0.0149788	0.0190516	0.0167797	0.0352135	0.000306733	0.000177926	0.000487675	0.0409386	0.0252662	0.0127826	0.0470029	0.084667	0.0155235	0.0107824	0.0217264	0.127413	0.12728	0.0207199	0.0515803	0.0220218	0.0030366	0.00419908	0.0526705	0.137336	0.103494	0.0545645	0.0307371	0.0307371	0	0.0475593	0.148939	0.0369024	0.0134181	0.0247435	0.0314901	0.0157497	0.12571	0.0415005	0.121422	0.119013	0.0472947	0.0374538	0.0785612
Cephaleuros karstenii-Cephaleuros virescens FJ1315	0.01288	0.00798131	0.0368636	0	0.0164033	0.149321	0.0136785	0.0537559	0.0345595	0.0280494	0.025056	0.0413919	0.0137384	0.0491953	0.0394791	3.59949e-13	0.224775	0.0974084	0.0135159	0.00772741	0.00912302	0.241885	0.141698	0.0192532	0.0641511	0.00857184	0.00449848	0	0.00467074	0	0	0.0378817	0.0226814	0.0226814	0.0153433	0.0138558	0.421492	0.0248801	0.00938307	0.0600917	0.0422742	0.044039	0.123041	0.0376719	0.128943	0.106775	0.0221157	0.0336406	NA
Cephaleuros karstenii-Cephaleuros virescens	0.028465	0.010312	0.050065	0.00356278	0.00998308	0.19986	0.0177084	0.0373529	0.0125705	0.0238152	0.0368554	0.161002	0.0776562	0.0210775	0.00928725	0.00632889	0.0504359	0.0846724	0.0296711	0.0167428	0.0186618	0.0650481	0.142895	0.00987513	0.0541258	0.00763803	0.00734478	0.0707611	0.109311	0.0323799	0.022608	0.105265	0.0359345	0.0359345	0.00878933	0.0575856	0.120823	0.0268494	0.0144278	0.0347043	0.0367491	0.0270419	0.116763	0.0151122	0.103518	0.040867	NA	0.0520412	0.106964
Cephaleuros karstenii-Trentepohlia odorata	0.00126906	0.000788927	0.00146706	0.0369918	0.0357395	0.228298	0.0205686	0.00224492	0.0011525	0.00154287	0.00332186	0.115794	0.0821266	0.0016658	0.0169994	0.0191894	0.0419139	NA	0.00149422	0.0176447	0.00104406	0.0649676	0.0550303	0.0188832	0.0250947	0.0100331	0.029372	0.109572	0.0269875	0.0266682	0.0127204	0.0832421	0.043857	0.043857	0.000428595	0.0946366	0.179029	0.0162917	0.00131062	0.238663	NA	0.00136744	0.168706	0.0805491	0.209501	0.165046	0.0637446	0.0649745	0.27297
Cephaleuros karstenii-Trentepohlia sp. YN1242	0.013203	0.0108751	0.0198786	0.00235037	0.0246136	0.197968	0.0108656	0.034704	0.0233326	0.0260364	0.000317788	0.0282483	0.017594	0.0300253	0.00817559	0.0151485	0.117113	0.0568287	0.0137843	0.0111285	0.0215059	0.110517	0.0608843	0.0113308	0.0196833	0.0101674	0.00579932	0	0.00799167	0.00581291	0.0120069	0.0146803	0.0313394	0.0313394	0.00540197	0.078082	0.160339	0.0222223	0.0109864	0.03119	0.0304145	0.0132096	0.11999	0.0283592	0.164166	NA	0.0465632	0.0224652	0.103446
Cephaleuros karstenii-Trentepohlia sp. YN1317	0.0162618	0.0127211	0.0170656	0.00538552	0.0227351	0.135985	0.0139135	NA	0.017579	0.0288362	0.00033123	0.00418499	0.000665525	0.0320317	0.00717639	0.0213785	0.130426	0.0899862	0.0150598	0.0120936	0.0260817	0.200229	0.122348	0.0107605	0.0248632	0.011892	0.00383119	0	0.0118931	0.014292	0.0278596	0.0226645	0.0576177	0.0576177	0	0.0498196	0.107286	0.029651	0.0102562	0.0279857	0.0315987	0.0119088	0.129629	0.0324073	0.240744	0.0639476	0.0308458	0.035149	0.0865843
Cephaleuros lagerheimii-Cephaleuros parasiticus	0.011229	0.0173625	0.0359179	0.00846442	0.0232161	0.114876	0.0145017	0.0343765	0.013257	0.0164661	0.0607289	0.122906	0.0569887	0.020643	0.0153235	0.000906683	0.0534855	0.0328785	0.0185573	0.0162754	0.0510696	0.00427522	0.169451	0.00631507	0.0113503	0.0297892	0.0211463	0.0542936	0.0694213	0.0595933	0.0589421	0.0335815	0.025794	0.025794	0.0309418	0.576238	0.0486533	0.0165204	0.00612481	0.0133067	0.0196005	0.0132018	0.0260876	0.0396874	0.0875955	0.0338406	0.0827388	0.0447142	NA
Cephaleuros lagerheimii-Trentepohlia sp. BN17	0.00965714	0.0128839	0.020213	4.4349e-12	0.00141215	0.0404223	0.0204595	0.0130362	0.0160827	0.041013	0.00447409	0.0121874	0.0166959	0.0427369	0.0161085	0.0119514	0.0760382	0.105985	0.0119836	0.00947263	0.00913438	0.0146994	0.0864542	0.0105427	0.0142172	0.0539518	0.00832086	0.0104676	0.0644057	0.0629648	0	0.00960947	0.0470703	0.0470703	0.00869556	0.521265	0.0324886	0.0110885	0.0134973	0.0188331	0.0269005	0.0227243	0.0132156	0.0190984	0.118008	0.0519253	0.0776208	0.0298389	NA
Cephaleuros lagerheimii-Cephaleuros virescens FJ1315	0.0111717	0.00580488	0.0354427	0	0.0215305	0.224257	0.0229172	0.0369107	0.026183	0.0326357	0.00815455	0.034172	0.0177813	0.0318942	0.0306794	0.00518224	0.281551	0.0370539	0.00852205	0.00962053	0.0226457	0.0210311	0.200235	0.0138375	0.0169745	0.0129942	0.0113191	0.0105611	0.00833263	0	0.038966	0.021101	0.0688765	0.0688765	0	0.564076	0.230528	0.0307994	0.00800868	0.0155762	0.0128085	0.0632738	0.0238412	0.0297074	0.0805386	0.0981407	0.00449475	0.118062	NA
Cephaleuros lagerheimii-Cephaleuros virescens	0.0112328	0.0141966	0.0218913	0.00943293	0.0234749	0.183667	0.0125261	0.0349878	0.0135926	0.0282926	0.0643118	0.153018	0.0670864	0.0246216	0.0168062	0.00472725	0.0643306	0.0328785	0.0192763	0.0161888	0.0510696	0.00771775	0.106492	0.0102415	0.0218492	0.0256267	0.0204759	0.0717646	0.0510412	0.0595933	0.0527082	0.0418082	0.0459753	0.0459753	0.0177221	0.552596	0.0509965	0.00565555	0.00570577	0.0142435	0.0357826	0.0133161	0.0253168	0.027752	0.0196508	0.0387755	NA	0.0458285	NA
Cephaleuros lagerheimii-Trentepohlia odorata	0.0238663	0.000778362	0.0481043	0.0239926	0.0382754	0.202876	0.0271427	0.0643167	0.0011305	0.00182588	0.0031677	0.00224006	0.133219	0.0435046	0.0133735	0.0167601	0.0407329	NA	0.0272584	0.0161176	0.0007089	0.0547947	0.0999088	0.0190311	0.0174743	0.0123468	0.0406551	0.0711983	0.0452018	0.0335307	0.039511	0.0623614	0.0361552	0.0361552	0.0394959	0.458949	0.0583793	0.0118471	0.00133113	0.00202313	NA	0.0522004	0.0619456	0.0014751	0.170057	0.0675235	0.0696874	0.130447	NA
Cephaleuros lagerheimii-Trentepohlia sp. YN1242	0.0113562	0.0100857	0.0286511	0.00433505	0.0247457	0.107738	0.0179087	0.0306354	0.022003	0.0232949	0.00671561	0.00173453	0.0203595	0.0306803	0.00433615	0.0183218	0.092667	0.0707501	0.00954576	0.0105854	0.0130651	0.0178376	0.0802801	0.00782932	0.0154601	0.020216	0.0185684	0.00685242	0.0107639	0.00570007	0.0288759	0.0636541	0.042237	0.042237	0.0265625	0.517075	0.0112573	0.00869833	0.0124129	0.0227453	0.0292051	0.0128586	0.0203478	0.0100706	0.0918202	NA	0.0751045	0.0919479	NA
Cephaleuros lagerheimii-Trentepohlia sp. YN1317	0.0113578	0.0125324	0.0151983	0.00295983	0.00128076	0.0905534	0.0168866	NA	0.0165105	0.0289445	0.00551638	0.0215052	0.0257165	0.0302335	0.00663826	0.0126278	0.110309	0.0402202	0.0104835	0.0106094	0.0129523	0.0273668	0.223405	0.00440614	0.0299814	0.0135358	0.0149945	0.00401451	0.0218294	0.00936073	0.0265906	0.0313033	0.0419781	0.0419781	0.00799964	0.010642	0.0176512	0.0279517	0.0117552	0.01131	0.0242361	0.0165199	0.0200993	0.02362	0.0991111	0.0482538	0.0335194	0.100606	NA
Cephaleuros parasiticus-Trentepohlia sp. BN17	0.0137784	0.0152929	0.0242455	0.00183918	0.00132198	0.0506064	0.0207831	0.0159105	0.0184901	0.0288894	0.0347081	0.0271261	0.0363673	0.04101	0.013439	0.0144101	0.0249532	0.0204323	0.0230072	0.0206887	0.0314161	0.0501894	0.268044	0.0105709	0.0177094	0.0487056	0.00621774	0.0290177	0.0487772	0.263527	0.0895336	0.029479	0.0522445	0.0522445	0.00499108	0.015241	0.0277072	0.0286308	0.000338033	0.0201169	0.0258398	0.0810268	0.0193473	0.0550522	0.167306	0.0507351	0.0762485	0.053899	0.042749
Cephaleuros parasiticus-Cephaleuros virescens FJ1315	0.0137172	0.0157789	0.0408212	0.00858503	0.0207044	0.130746	0.0122742	0.0312349	0.0188792	0.0285242	0.069366	0.123557	0.143091	0.0437279	0.0223241	0.00323707	0.150501	0	0.0191523	0.018892	0.0490453	0.0671547	0.134205	0.025093	0.0164301	0.0415191	0.0199191	0.0509515	0.0661167	0.0506206	0.0485257	0.0725541	0.0836561	0.0836561	0.0200293	0.0414142	0.193702	0.0181097	0.00267469	0.0130268	0.00884568	0.0634446	0.0207631	0.0156319	0.224158	0.0610988	0.0467452	0.111548	NA
Cephaleuros parasiticus-Cephaleuros virescens	0.0444308	0.0524909	0.0429047	0	0.0931461	0.313169	0.101843	0.381113	0.106676	0.0207203	0.0230219	NA	0.176194	0.0912143	0.0482786	0.0440399	0	NA	0.0571364	0.0251827	NA	NA	0.654436	0.0199584	0.00487585	0.145647	0	NA	0	NA	0	0	0.0259548	0.0259548	0	0	0.260937	0.0452419	0.0217416	0.03309	0.146594	0.0344663	0	0.0666518	NA	0.110559	NA	0.24344	0.0664104
Cephaleuros parasiticus-Trentepohlia odorata	0.0259962	0.0224975	0.00159125	0.0260885	0.0405206	0.27621	0.0255831	0.076439	0.0012637	0.0364971	0.00342184	0.0635826	0.100909	0.0463291	0.000934739	0.0175693	0.0409252	NA	0.0291116	0.000947225	0.00128228	0.0613882	0.11055	0.017348	0.0151583	0.017536	0.040771	0.0540194	0.0499069	0.0247622	0.0125923	0.0597905	0.0506554	0.0506554	0.0431199	0.0424327	0.0497997	0.0142961	0.0012191	0.00188226	NA	0.0474518	0.0599002	0.0752923	0.203961	0.077289	0.00390662	0.0921645	0.250873
Cephaleuros parasiticus-Trentepohlia sp. YN1242	0.0151199	0.0144378	0.0255338	0.00788131	0.026061	0.11979	0.0165771	0.0365723	0.000885294	0.0257829	0.0326406	0.000374932	0.017165	0.0310157	0.0181402	0.014346	0.0391067	0.0335081	0.0218798	0.000830811	0.000728981	0.0765544	0.124724	0.0158096	0.0106152	0.0207655	0.0118969	0.0326076	0.0471095	0.0536317	0.0441205	0.116147	0.0287509	0.0287509	0.013349	0.0302495	0.0169174	0.0085366	0.00892446	0.0141027	0.033779	0.0210572	0.000501103	0.0367992	0.114993	NA	0.0728197	0.0625208	0.0539851
Cephaleuros parasiticus-Trentepohlia sp. YN1317	0.0140367	0.0147616	0.0192737	0.00616684	0.00111303	0.0991862	0.0159543	NA	0.0214734	0.0250612	0.0335003	0.121823	0.0447621	0.00119198	0.0166346	0.0173662	0.00102449	0.0343679	0.0210884	0.0204492	0.000956463	0.0589436	0.185954	0.00660571	0.0112774	0.0298118	0.0132918	0.0338558	0.0620842	0.0598516	0.0360269	0.0551068	0.0736743	0.0736743	0.00652453	0.0069785	0.0203857	0.0173108	0.00821964	0.00945871	0.0253688	0.0178335	0.0288083	0.0415525	0.14187	0.0492199	0.0447514	0.0436422	0.0336998
Trentepohlia sp. BN17-Cephaleuros virescens FJ1315	0.0105024	0.0144657	0.0177698	9.03703e-12	0.0388606	0.042651	0.0204056	0.0168099	0.0147064	0.0245263	0.0135412	0.0124463	0.0147612	0.0413651	0.0278312	0.0121165	0.0996557	0.044232	0.0105804	0.0121865	0.0248388	0.131445	0.111457	0.013763	0.0182671	0.0369365	0.00907326	0.0105927	0.0408336	0.129909	0.175817	0.0353617	0.0399897	0.0399897	0.0108078	0.0905166	0.110497	0.0375524	0.0103056	0.0180536	0.0240962	0.132269	0.0207168	0.0337753	0.0859845	0.0845246	0.039694	0.0647222	NA
Trentepohlia sp. BN17-Cephaleuros virescens	0.0135666	0.0161094	0.0234241	0.00175	0.0372754	0.0450874	0.0191502	0.0151686	0.0188644	0.0340517	0.0338145	0.0342634	0.0527408	0.0414716	0.012647	0.0111084	0.0252792	0.0204323	0.0247184	0.0204291	0.0314161	0.0772163	0.163554	0.0124456	0.0323872	0.0269396	0.00618243	0.0112654	0.067473	0.263527	0.0658263	0.0334826	0.0576709	0.0576709	0.00548292	0.0140318	0.0405788	0.0206266	0.0113575	0.0208887	0.0361927	0.0285621	0.0201575	0.0397105	0.133113	0.0571414	NA	0.0527121	0.0561395
Trentepohlia sp. BN17-Trentepohlia odorata	0.0240764	0.0208606	0.00117383	0.0121156	0.0321506	0.095485	0.0249242	0.0572764	0.0292931	0.0726329	0.00278669	0.0947068	0.00228714	0.00179877	0.0127694	0.0116659	0.0528638	NA	0.0247366	0.0175401	0.022994	0.0676339	0.0630353	0.0196258	0.0119078	0.0223939	0.0391818	0.135523	0.127705	0.113602	0.0262746	0.0680134	0.00144599	0.00144599	0.0756276	0.0528348	0.0516307	0.0128924	0.0428539	0.00216188	NA	0.063744	0.0560742	0.0697169	0.145486	0.00456737	0.0880508	0.16508	0.254307
Trentepohlia sp. BN17-Trentepohlia sp. YN1242	0.00897892	0.0176449	0.0268272	0.00659595	0.0199827	0.0571463	0.0196425	0.0288368	0.0202173	0.0335957	0.00886421	0.00990793	0.0127178	0.0348236	0.00454774	0.0150834	0.0164698	0.0201348	0.00658185	0.00678663	0.0137125	0.0932403	0.0995761	0.0223035	0.00944946	0.0259704	0.0311395	0.0130218	0.0526805	0.118022	0.0921074	0.0923472	0.0593448	0.0593448	0.0165658	0.0411591	0.0432374	0.033667	0.0146183	0.0211709	0.020264	0.0168483	0.0189501	0.0288078	0.0586925	NA	0.0547994	0.0478649	0.0578219
Trentepohlia sp. BN17-Trentepohlia sp. YN1317	0.0132006	0.0310292	0.0214078	0.00517295	0.0171718	0.0559593	0.0263145	NA	0.014816	0.15592	0.00673468	0.0201519	0.0174991	0.0577414	0.00620481	0.00953742	0.00604433	0.0389294	0.00698835	0.00407336	0.0664213	0.119814	0.202093	0.0119927	0.0303834	0.0501495	0.00630579	0.00950603	0.0655917	0.0624318	0.0417678	0.0437887	0	0	0	0	0.0233723	0.0396598	0.00583876	0.0204705	0.0252547	0.0275706	0.0285573	0.0436982	0.127997	0.0764004	0.038072	0.0175695	0.0680387
Cephaleuros virescens FJ1315-Cephaleuros virescens	0.0125374	0.0100861	0.0308919	0.00716329	0.0204781	0.240378	0.0114822	0.0244568	0.0205359	0.0211191	0.0528716	0.135086	0.136291	0.0267232	0.0109505	0.00565518	0.20302	0	0.021099	0.0194116	0.0490453	0.110805	0.191201	0.0162995	0.0293404	0.0321116	0.0192415	0.0535349	0.062982	0.0506206	0.0414316	0.0764579	0.110974	0.110974	0.0259909	0.0563827	0.194907	0.0161179	0.00403003	0.011605	0.0223704	0.0415241	0.0258551	0.00867188	0.165557	0.0533073	NA	0.0889763
Cephaleuros virescens FJ1315-Trentepohlia odorata	0.0216079	0.000727137	0.001353	0.0240497	0.0333794	0.196696	0.0241967	0.00215176	0.00119515	0.00152997	0.114912	0.108325	0.102169	0.00154708	0.0163982	0.0192692	0.0798033	NA	0.0259802	0.0206625	0.00110638	0.076306	0.0464339	0.0224425	0.0123345	0.0103044	0.0400924	0.109568	0.0416504	0.0317076	0.0116871	0.10587	0.000752206	0.000752206	0.0324349	0.0846831	0.0896208	0.0170213	0.00124457	0.00182201	NA	0.0749426	0.0520115	0.00169108	0.201844	0.156389	0.0844216	0.117101	0.245566
Cephaleuros virescens FJ1315-Trentepohlia sp. YN1242	0.0135768	0.0118794	0.0173672	0.0024775	0.025148	0.103667	0.0159561	0.0291212	0.0226617	0.0239338	0.0146744	0.0296261	0.00920715	0.030527	0.00772281	0.0167196	0.138974	0.0198184	0.00844425	0.000552174	0.018612	0.144896	0.122535	0.00988336	0.00749781	0.0134529	0.015358	0	0.00975477	0.00856742	0.0224877	0.0551932	0.05084	0.05084	0.0147676	0.0949136	0.0944636	0.0174774	0.00818994	0.0200005	0.0252696	0.0673646	0.0195974	0.0200479	0.086105	NA	0.0274768	0.0796553	0.0589733
Cephaleuros virescens FJ1315-Trentepohlia sp. YN1317	0.0112849	0.0136984	0.0144235	0.00633641	0.00118998	0.0783823	0.0132849	NA	0.0178608	0.0227217	0.0110634	0.0143678	0.0272088	0.034813	0.00620781	0.0135513	0.130392	0.0267324	0.00841034	0.0123831	0.0290456	0.202349	0.123382	0.00758197	0.0136788	0.0365491	0.00740227	7.83084e-13	0.0105164	0.00685211	0.0340133	0.0630838	0.0404183	0.0404183	0.0071974	0.0593838	0.125078	0.0330191	0.00747367	0.00716929	0.0201244	0.0559606	0.0262551	0.000494793	0.117665	0.0709914	0.0184874	0.0784811	0.0328972
Cephaleuros virescens-Trentepohlia odorata	0.0259842	0.022782	0.00157769	0.02612	0.0406323	0.252396	0.0235464	0.0613555	0.00123339	0.0391279	0.00342558	0.0778368	0.0958287	0.00163202	0.0180736	0.0192427	0.0414821	NA	0.0294656	0.000923641	0.00128228	0.0674869	0.0712342	0.0175947	0.0156461	0.0125415	0.0405831	0.120608	0.0737695	0.0247622	0.0125794	0.061791	0.0568733	0.0568733	0.0310987	0.0414996	0.0473022	0.0118201	0.00134162	0.00188243	NA	0.0486019	0.0598202	0.0790237	0.143702	0.0818129	NA	0.0900076	NA
Cephaleuros virescens-Trentepohlia sp. YN1242	0.0150224	0.0145179	0.0250526	0.00796668	0.025714	0.113522	0.0148594	0.0330905	0.000863126	0.0287749	0.0319254	0.0156235	0.0352426	0.0321311	0.00984076	0.0196918	0.0670721	0.0335081	0.0220917	0.0187638	0.000728981	0.0465602	0.0852973	0.0117721	0.011086	0.0114522	0.0109945	0.0221321	0.0352607	0.0536317	0.0351154	0.0754966	0.0349448	0.0349448	0.0119637	0.0244347	0.030424	0.00680658	0.0162558	0.0145074	0.0432557	0.0209618	0.000501833	0.03495	0.114072	NA	NA	0.0616462	NA
Cephaleuros virescens-Trentepohlia sp. YN1317	0.0135357	0.0161286	0.0184571	0.00325497	0.00111084	0.108103	0.0142746	NA	0.0211501	0.0287038	0.0327909	0.096783	0.0448863	0.0334994	0.0088469	0.0156317	0.0476611	0.0343679	0.0212799	0.0200153	0.000956463	0.0803731	0.1237	0.00686663	0.0282858	0.0177808	0.0130872	0.0253497	0.0603454	0.0598516	0.0308528	0.0591973	0.0697012	0.0697012	0.00513755	0.00955958	0.0185341	0.015008	0.00937796	0.0104254	0.0403473	0.0206493	0.0287946	0.00113877	0.0756203	0.057382	NA	0.0490456	NA
Trentepohlia odorata-Trentepohlia sp. YN1242	0.024376	0.0193969	0.0673733	0.0220365	0.0276978	0.203928	0.0233353	NA	0.00118103	0.0014931	0.00318143	0.0604392	0.0971138	0.00156632	0.000466332	0.017504	0.0663457	NA	0.0230253	0.0158709	0.00088994	0.00149055	0.0243453	0.016751	0.0129064	0.00689443	0.0379938	0.0868923	0.0851099	0.0329944	0.0170162	0.0785359	0.00105713	0.00105713	0.0758513	0.0521105	0.109689	0.0101296	0.0454401	0.00201332	NA	0.039736	0.0495475	0.0018337	0.192646	NA	0.0793981	0.133071	0.256041
Trentepohlia odorata-Trentepohlia sp. YN1317	0.0237284	0.0204392	0.040623	0.0288865	0.0291746	0.118929	0.0219992	0.0021532	0.0326177	0.0016853	0.00323824	0.099966	0.00178454	0.00178822	0.0134329	0.0175618	0.00169279	NA	0.0235906	0.0146261	0.000594575	0.0820745	0.0356207	0.0164068	0.0136683	0.00973931	0.0386535	0.102869	0.06948	0.0273176	0.0175533	0.0821669	0.00141865	0.00141865	0.0741695	0.0688895	0.035895	0.0155193	0.0382984	0.00169743	NA	0.0425995	0.059373	0.00211828	0.160411	0.0834506	0.0644905	0.105713	0.290603
Trentepohlia sp. YN1242-Trentepohlia sp. YN1317	0.0099488	0.0140609	0.0264112	0.012589	0.0111735	0.114293	0.0198235	NA	0.0146609	0.0207653	0.00542865	0.00526575	0.0182687	0.0254944	0.0021449	0.018367	0.0120568	0.049203	0.0109495	0.00511094	0.0300168	0.125466	0.0562231	0.0155458	0.0110009	0.0123135	0.00807935	9.24301e-13	0	0.00854704	0.0907775	0.111341	0.0835022	0.0835022	0.0178208	0.0435429	0.004098	0.0496212	0.0221212	0.0107946	0.02303	0.010073	0.026839	0.0265908	0.0807347	NA	0.0241753	0.067498	0.0520517
[truncated: 15 more columns]
