# Supplementary material for: Comparative Analysis of Chloroplast Genomes in Cephaleuros and Its Related Genus (Trentepohlia): Insights into Adaptive Evolution
Source: Genes (Basel). 2024 Jun 26;15(7):839. doi: 10.3390/genes15070839 (PMC11275322; doi:10.3390/genes15070839)
Supplement: Supplementary file 1 [file genes-15-00839-s001.zip › supplementary materials/Table S6.xlsx]

## Sheet: Sheet1
Supplementary Table S6. The positive selection sites based on the branch-site model.
gene name	Alternative hypothesis			Null hypothesis			Δl	2Δl	df	p-value	positive site
	InL	np	ω>1	InL	np	ω=1
atpA	-6826.02	22	1	-6826.02	21	1	9.99999e-07	2e-06	1	1
atpB	-6358.93	22	1	-6358.65	21	1	0.280131	0.560262	1	0.45418
atpF	-2122.04	22	56.0657	-2124.78	21	1	2.73183	5.46366	1	0.0194166	93 A 0.998**
atpH	-789.519	22	1	-789.519	21	1	0	0	1	1
atpI	-3406.97	22	21.6033	-3408.6	21	1	1.6308	3.2616	1	0.0709199
ccsA	-10194.8	22	999	-10196.7	21	1	1.85856	3.71711	1	0.0538578
chlB	-6415.44	22	2.90493	-6415.82	21	1	0.381943	0.763886	1	0.382142
chlL	-4582.73	22	1	-4582.73	21	1	0	0	1	1
chlN	-7886.19	22	568.883	-7889.14	21	1	2.94608	5.89217	1	0.015209	496 S 0.569	548 V 0.989*
clpP	-2658.37	22	1	-2657.55	21	1	0.81859	1.63718	1	0.20071
infA	-741.105	22	1	-741.105	21	1	1e-06	2e-06	1	1
petA	-4926.96	22	6.84748	-4927.66	21	1	0.702903	1.40581	1	0.235755
petB	-2786.12	22	1	-2786.12	21	1	1.7e-05	3.4e-05	1	1
petD	-1881.52	22	999	-1881.96	21	1	0.442648	0.885296	1	0.346754
petG	-590.393	22	3.24455	-590.393	21	1	0	0	1	1
psaA	-11450.8	22	254.216	-11461.5	21	1	10.692	21.3841	1	3.759e-06	8 R 0.532	10 Q 0.993**	63 V 0.994**	228 T 0.775	267 Q 0.994**	403 L 0.987*	450 L 0.626	601 A 0.938	678 S 0.952*	731 S 0.987*	756 T 0.976*
psaB	-10373.8	22	999	-10388.3	21	1	14.4905	28.981	1	3.759e-06	42 N 0.803	82 A 0.772	84 S 0.576	115 S 0.759	216 D 0.777	496 G 0.991**	497 - 0.513	566 F 0.998**	596 S 0.936	685 Y 0.966*	707 A 0.776
psaC	-959.928	22	1	-959.928	21	1	0	0	1	1
psaI	-486.111	22	24.4129	-486.12	21	1	0.009385	0.01877	1	0.89123
psaJ	-637.137	22	1	-637.137	21	1	0	0	1	1
psbA	-6076.22	22	999	-6083.52	21	1	7.29886	14.5977	1	0.000133056	16 Q 0.987*	20 W 0.908	30 I 0.551
psbB	-6711.42	22	1	-6711.42	21	1	0	0	1	1
psbC	-6193.2	22	2.43642	-6193.43	21	1	0.224804	0.449608	1	0.502525
psbD	-4220.46	22	1	-4220.46	21	1	3e-06	6e-06	1	1
psbE	-807.877	22	4.14301	-807.877	21	1	0.000206	0.000412	1	0.984043
psbF	-476.026	22	5.37436	-476.026	21	1	0	0	1	1
psbH	-816.83	22	1	-816.83	21	1	0	0	1	1
psbI	-394.595	22	999	-394.6	21	1	0.005266	0.010532	1	0.918384
psbJ	-419.337	22	1	-419.337	21	1	0	0	1	1
psbK	-390.16	22	1	-390.16	21	1	0	0	1	1
psbL	-373.456	22	2.51302	-373.456	21	1	2e-05	4e-05	1	1
psbM	-479.667	22	999	-480.826	21	1	1.15853	2.31706	1	0.127967
psbN	-361.875	22	1	-361.875	21	1	0	0	1	1
psbT	-587.175	22	2.16617	-587.175	21	1	0	0	1	1
psbZ	-760.502	22	1	-760.502	21	1	0	0	1	1
rbcL	-6348	22	58.6972	-6353.09	21	1	5.09254	10.1851	1	0.0014158	245 T 0.728	255 T 0.969*	320 S 0.988*	355 K 0.972*
rpl2	-2117.43	22	1	-2117.43	21	1	0	0	1	1
rpl5	-1978.36	22	1	-1978.36	21	1	0	0	1	1
rpl14	-1435.61	22	999	-1435.65	21	1	0.048454	0.096908	1	0.755582
rpl16	-1916.5	22	1	-1916.5	21	1	0.000246	0.000492	1	0.98216
rpl20	-1445.97	22	12.8779	-1446.3	21	1	0.335959	0.671918	1	0.41239
rpl23	-1988.98	22	146.631	-1989.76	21	1	0.782235	1.56447	1	0.211008
rpoC1	-4952.04	22	999	-4953.13	21	1	1.08992	2.17984	1	0.139833
rps2	-4975.37	22	3.54247	-4975.59	21	1	0.217915	0.43583	1	0.509157
rps3	-4355.17	22	1	-4355.17	21	1	0	0	1	1
rps4	-3140.52	22	1	-3140.52	21	1	0	0	1	1
rps7	-2107.76	22	1	-2107.76	21	1	0	0	1	1
rps8	-701.293	22	1	-701.293	21	1	0	0	1	1
rps9	-2089.99	22	12.0742	-2090.96	21	1	0.972232	1.94446	1	0.163181
rps11	-1952.84	22	999	-1953.9	21	1	1.05169	2.10339	1	0.146972
rps12	-1569	22	1	-1569	21	1	0	0	1	1
rps14	-1378.26	22	1	-1378.26	21	1	0	0	1	1
rps18	-722.927	22	1	-722.927	21	1	0	0	1	1
ycf3	-1989.56	22	1	-1989.56	21	1	0	0	1	1
