# Supplementary material for: Comparative Analysis of Chloroplast Genomes in Cephaleuros and Its Related Genus (Trentepohlia): Insights into Adaptive Evolution
Source: Genes (Basel). 2024 Jun 26;15(7):839. doi: 10.3390/genes15070839 (PMC11275322; doi:10.3390/genes15070839)
Supplement: Supplementary file 1 [file genes-15-00839-s001.zip › supplementary materials/Table S7.xlsx]

## Sheet: IQtree
Supplementary Table S7. The partitions and best model for IQtree.
Best model	Subset partitions
GTR+F+I+I+R6	atpA, atpB, psbN, tufA
GTR+F+R7	atpF, rps18
GTR+F+R5	atpH, rbcL
GTR+F+I+I+R6	clpP, rpl2, rps11, rps19
GTR+F+R6	petB, petD, psbZ
GTR+F+I+I+R6	petG, psbB, psbJ, psbM
GTR+F+I+I+R6	psaB
GTR+F+I+G4	psaC, psbK
GTR+F+R5	psbA
GTR+F+I+I+R5	rpl14, rpl16
GTR+F+R6	rpl20, rps7, rps9
GTR+F+I+I+R6	rpl5, rps8
GTR+F+R6	ycf3
